# Supplementary material for: Handedness, Earnings, Ability and Personality. Evidence from the Lab
Source: PLoS One. 2016 Oct 27;11(10):e0164412. doi: 10.1371/journal.pone.0164412 (PMC5082911; doi:10.1371/journal.pone.0164412)
Supplement: S1 Data — (XLS) [file pone.0164412.s002.xls]

## Sheet: Sheet1
id	Cohort	session	CRT	female	leftie	TotProph3	CRT1p	B5A	B5C	B5E	B5N	B5O	B5sh
1	1	1	2	1	0	6.48557	1	5.2	6.2	6	3.66667	5.85714	5.6
2	1	1	1	0	0	5.76419	1	4.4	5.4	3	6.16667	4.57143	4.9
3	1	1	0	0	0	6.16019	0	4.8	6.2	4.6	3.16667	6.28571	5
4	1	1	0	0	0	6.08806	0	5	5	3.4	3.16667	5.42857	4.4
5	1	1	2	0	0	7.50417	1	5	5.6	4.6	4.5	5.28571	5.1
6	1	1	0	0	1	6.72253	0	5.4	5.4	3.6	3.5	5.71429	4.8
7	1	1	1	1	0	4.77452	1	4	4.4	5.2	2.66667	6.28571	4.9
8	1	1	0	0	1	3.60422	0	5.2	6.8	5.4	2.83333	5.28571	5.3
9	1	1	1	0	0	6.26701	1	4	5	4.2	4.16667	4.71429	4.8
10	1	1	0	0	0	6.56284	0	5.6	5.4	6.4	4.16667	6.14286	5.3
11	1	1	0	1	0	5.7789	0	5.6	6.4	6.6	3.5	6	5.5
12	1	1	0	1	0	5.42335	0	4.2	6	2.2	3.66667	5.14286	4.5
13	2	1	0	0	0	6.69398	0	5.6	6.6	5.6	2	5.71429	5
14	2	1	1	0	0	6.15578	1	4.4	5.6	4.6	3.5	5.42857	4.9
15	2	1	0	1	0	5.85978	0	5.4	6	6	5.16667	6.57143	5.8
16	2	1	0	0	0	6.91522	0	5	5.2	5	3	6.28571	4.6
17	2	1	0	1	0	5.91376	0	5.6	7	5.2	3.33333	5.57143	5.6
18	2	1	1	1	0	5.75063	1	4	4.8	4	4	4.57143	4.8
19	2	1	3	0	0	5.30633	1	5	4.8	5.8	3.83333	6.14286	5.5
20	2	1	3	1	0	6.0481	1	5.8	6.2	5	4.33333	7	5.8
21	2	1	2	0	0	6.82442	1	5.8	7.2	6.8	1.66667	6.42857	5.2
22	2	1	0	1	0	4.15697	0	4.8	6.4	5.6	3.5	4.28571	4.6
23	2	1	1	0	0	6.87347	1	3.6	3.6	1.8	4.5	4	3.8
24	2	1	1	0	0	7.75909	1	5.2	6.8	3.6	4.16667	6.14286	4.8
25	1	2	0	1	0	4.29606	0	4	5	2.8	3.33333	4.85714	4.8
26	1	2	0	1	0	6.35858	0	4.6	4.8	4.2	3.83333	5	5
27	1	2	0	0	0	5.58117	0	5	6.4	5.6	1.33333	6.57143	4.8
28	1	2	0	1	0	6.76681	0	3.8	4.4	3.6	3.33333	5.57143	4.6
29	1	2	0	1	0	6.68797	0	4	5.8	5	5.33333	6	5.2
30	1	2	0	0	0	3.82165	0	4.6	4	3.8	4.16667	6.71429	5.1
31	1	2	0	1	0	5.16463	0	4.2	4.6	1.2	1.83333	2.71429	3.2
32	1	2	0	1	0	7.01032	0	4.4	5	4.4	4.5	5.57143	4.9
33	1	2	1	1	0	6.94472	1	5.6	5.6	4.2	3	5.57143	4.6
34	1	2	0	0	0	5.93751	0	5.8	5.4	4	4.5	5.85714	5.1
35	1	2	0	1	0	7.20122	0	4.6	4.8	4.2	4.33333	5	4.9
36	1	2	0	0	0	7.0652	0	5.4	4.8	6.2	3.5	5.71429	5.5
37	2	2	1	0	0	5.18596	1	5	4.4	3.4	3.16667	6.28571	5.1
38	2	2	0	1	0	5.31585	0	5.6	4.6	6.8	5	5.14286	5.3
39	2	2	0	0	0	5.5177	0	5	6.6	5.6	3.83333	6.14286	5.3
40	2	2	1	1	0	6.27016	1	5	5.6	2.8	4.16667	6	4.8
41	2	2	0	1	0	6.61373	0	5.4	5.4	4	2.83333	5.14286	4.8
42	2	2	0	1	0	4.29485	0	5.2	6.2	5	3	5.85714	4.6
43	2	2	0	0	0	5.32073	0	4.2	4.6	4.6	4.66667	4.14286	5
44	2	2	0	1	0	5.88866	0	5.2	6.4	4.6	5.16667	5.57143	5.4
45	2	2	0	0	0	5.56969	0	4	5	4.2	4.16667	4.71429	5.1
46	2	2	0	0	0	5.76624	0	4	6.2	4.6	4.16667	5.28571	5.9
47	2	2	2	0	0	6.28834	1	5.8	4.8	4.2	2.33333	6.85714	4.2
48	2	2	0	1	1	6.30391	0	5	6.2	4.8	6.5	7	5.9
49	1	3	0	1	0	4.24899	0	4.6	5.8	3.6	5.66667	5.85714	5.4
50	1	3	0	0	0	4.62764	0	5.2	6.4	4.4	3.66667	5.85714	5.2
51	1	3	2	0	0	6.18267	1	5.2	5.8	3.4	2.33333	6.28571	5.1
52	1	3	3	0	0	5.70131	1	4.6	5.4	3.8	3.83333	6	4.9
53	1	3	3	0	0	6.50836	1	5.4	6.2	6.6	2.16667	6.28571	5
54	1	3	0	0	0	5.08	0	5.8	4.8	5.2	1.66667	5.14286	4.5
55	1	3	0	1	0	5.11725	0	4.8	5.8	3.8	4.33333	4.71429	4.9
56	1	3	0	0	0	5.72684	0	4.6	6	6.2	4.5	7	5.7
57	1	3	0	1	0	6.77964	0	4.8	6.2	4.8	5.33333	5.71429	5.7
58	1	3	3	0	1	6.48684	1	5.2	5.2	2	2	4.71429	4
59	1	3	3	0	0	6.39853	1	5.2	5.8	4	2.5	5.42857	4.3
60	1	3	2	1	0	5.65097	1	5.8	7	6.6	3.5	6.71429	5.9
61	2	3	2	0	0	5.61576	1	5.4	6.2	4	3.5	5.71429	5.4
62	2	3	0	0	0	6.73638	0	5.4	6	4.8	6.16667	6.85714	5.9
63	2	3	2	1	0	6.5677	1	4	7	5.2	4.66667	6.42857	5.8
64	2	3	0	0	0	5.75387	0	4.6	5.8	4.8	5.16667	5.28571	5.4
65	2	3	0	1	1	5.5682	0	4.4	6.2	2.4	5.66667	6	5.2
66	2	3	0	0	0	6.33328	0	5.4	6.2	3.6	4.66667	6.42857	5.5
67	2	3	0	0	0	6.40446	0	5.8	6.2	2.8	4.33333	5.42857	5.5
68	2	3	1	1	0	5.77371	1	5.6	7	6.8	2.5	6.71429	5.5
69	2	3	1	0	0	7.70626	1	5.6	5.8	4.6	5.83333	4.85714	5.6
70	2	3	0	1	0	6.26696	0	4.8	5.8	3.6	4.5	5.57143	4.8
71	2	3	0	1	0	5.94418	0	5.2	4.8	3.6	4	5.42857	4.4
72	2	3	0	0	0	6.15606	0	4.8	5.8	6	1.66667	6.42857	5.3
73	1	4	1	0	0	0	1	5.4	6	3.2	2.16667	5.57143	4.1
74	1	4	0	0	0	0	0	4.4	5.4	4.8	3.66667	5.14286	5.1
75	1	4	0	0	0	0	0	4.4	6.8	4.8	4.5	6.14286	5
76	1	4	3	0	0	0	1	5.4	5.6	1.8	4.5	7.14286	5.2
77	1	4	3	0	0	0	1	5.2	6.4	3.6	1.16667	5.42857	3.9
78	1	4	3	1	0	0	1	5.8	6.4	3.4	4.16667	5.85714	5.5
79	1	4	0	0	0	0	0	5	5.6	2.8	2.16667	5.57143	4.4
80	1	4	0	1	0	0	0	4.6	6	5	2.83333	5.42857	4.8
81	1	4	0	0	1	0	0	4.8	4.8	3.2	3.16667	5.57143	4.7
82	1	4	1	0	0	0	1	5.4	6.2	6.8	3.83333	6.85714	6.1
83	1	4	2	1	0	0	1	5.4	6.8	4.6	5.33333	6.57143	6.3
84	1	4	0	1	0	0	0	4.8	5.8	4.4	3.83333	5.28571	5.2
85	2	4	0	0	0	0	0	4.8	6	5.8	3	6	5.1
86	2	4	0	1	0	0	0	4.4	5	4.8	3.66667	5.28571	5
87	2	4	0	0	0	0	0	5.8	6.8	6.8	1.66667	7	5.5
88	2	4	2	1	0	0	1	5	6	4.2	4.66667	6	5.5
89	2	4	0	1	0	0	0	5	6.4	4.2	5.16667	5	5.1
90	2	4	1	1	0	0	1	5	6.8	3.4	3.5	4.57143	4.7
91	2	4	0	1	0	0	0	5	4.8	4.4	3.5	6.71429	4.6
92	2	4	0	1	0	0	0	5.6	5.2	4.4	3.83333	6.42857	4.9
93	2	4	0	1	0	0	0	5	6	2.4	2.33333	4	3.9
94	2	4	2	0	0	0	1	4.8	5.6	4	1.83333	6.14286	4.7
95	2	4	0	0	0	0	0	4.8	6.4	5.4	5	6.42857	5.7
96	2	4	1	1	0	0	1	4.6	5.2	5.8	5.5	5.57143	5.2
97	1	5	0	1	0	14.7729	0	4.6	6.2	2.4	6.5	5.57143	5.7
98	1	5	0	1	0	13.8329	0	5	5.6	7	4.83333	6.28571	5.6
99	1	5	1	0	1	11.8865	1	4.6	7	3.4	2.16667	6.14286	4.5
100	1	5	1	0	0	14.5304	1	4.2	5.2	4.2	4.16667	4.71429	4.9
101	1	5	0	0	0	13.4169	0	5	6	5	3.66667	5.42857	4.9
102	1	5	0	0	0	15.9842	0	4.6	5.6	6	2.66667	6	5.1
103	1	5	0	1	0	15.3282	0	5.6	6.4	4.6	5	4	5.1
104	1	5	0	0	0	13.5175	0	4.6	6.4	4.4	6.33333	5	5.5
105	1	5	0	1	0	13.2598	0	4.8	5.8	4.6	6	5.71429	5.6
106	1	5	0	0	0	16.3437	0	4	4.8	3.4	4	4.85714	4.7
107	1	5	2	1	0	14.4374	1	4.4	5.8	4	3.16667	7	5.1
108	1	5	2	1	0	13.557	1	5.6	6.4	2.8	3	6.28571	4.4
109	2	5	0	1	1	14.8733	0	4.8	5.8	5.8	4.66667	6	5.6
110	2	5	1	0	0	15.8715	1	5.8	5.4	5.2	1.66667	6.42857	4.9
111	2	5	2	0	0	19.8869	1	4	5	3.6	2	5.71429	4.3
112	2	5	0	0	1	14.2894	0	5.2	6	5.6	4	6	5.3
113	2	5	2	0	0	15.6582	1	4.8	6	5.2	3.5	3.42857	4.6
114	2	5	1	1	0	15.2957	1	4.4	6	6.6	3.83333	6.85714	5.6
115	2	5	0	1	0	15.1341	0	5.8	5.8	3.6	4	5.28571	4.9
116	2	5	0	1	1	13.6709	0	5.8	6.6	7	3.66667	5	6
117	2	5	2	0	0	14.9063	1	4.2	5	4.6	3.83333	5.42857	5.2
118	2	5	1	0	0	17.6241	1	4.8	4.4	4	4.16667	4.28571	5.2
119	2	5	1	0	0	15.6474	1	4.8	6	4	4.16667	6.28571	5
120	2	5	0	1	0	17.8197	0	5.4	5	5.2	5.83333	5.14286	5.8
121	1	6	1	0	0	10.781	1	5.8	5.2	4.6	4.33333	5	5.3
122	1	6	0	1	0	9.18202	0	5.4	4.8	5.6	2.66667	6	5
123	1	6	0	1	0	10.5607	0	5.2	5.8	3.8	5.33333	6.28571	5.3
124	1	6	0	1	1	10.3859	0	5	5.4	5.8	3.66667	5.85714	5.5
125	1	6	0	1	0	12.2729	0	5.2	4.4	4.2	1.83333	5.85714	4.4
126	1	6	1	1	0	11.67	1	4.6	5.2	3.4	4.83333	5.28571	5.2
127	1	6	0	0	0	12.0347	0	5.2	5.6	4.4	3.5	6.57143	5.4
128	1	6	0	1	0	11.9062	0	4.6	6.4	5.4	4.83333	5.14286	5.5
129	1	6	0	1	0	12.1619	0	4.4	5.4	4.2	2.83333	4.57143	4.7
130	1	6	0	1	0	11.387	0	5.4	7	2.8	5.5	6.14286	5.3
131	1	6	0	1	0	11.7088	0	4.6	7	2.2	6.33333	6.42857	5.4
132	1	6	1	0	0	11.9708	1	4.6	5.6	6	4	6.14286	5.6
133	2	6	1	1	0	13.6205	1	5	5.8	5.8	4.5	5.57143	5.7
134	2	6	2	0	0	14.1821	1	5.2	5.2	2.6	3	6.28571	4.7
135	2	6	0	0	0	12.7716	0	5.4	5.2	5.8	1.33333	6.85714	5.3
136	2	6	0	1	0	11.9312	0	5.4	5.2	5.4	3	5.28571	4.9
137	2	6	0	1	0	13.5989	0	5.8	4.8	7	4.16667	6.14286	6
138	2	6	0	1	0	12.8808	0	4.6	4.8	4.2	4.5	5.42857	5.2
139	2	6	2	1	0	14.0725	1	5.2	4.4	4.6	5.16667	6.14286	5.3
140	2	6	1	0	0	12.4908	1	5.6	6.6	6.6	3.16667	6.85714	5.7
141	2	6	0	1	0	9.29271	0	5.4	7	2.6	5.16667	4.42857	5.5
142	2	6	0	0	0	14.3419	0	4	4.8	4	4	4.57143	4.8
143	2	6	0	1	0	11.9309	0	4.8	6.8	5.2	4.33333	6.14286	5.5
144	2	6	0	0	0	13.0058	0	5.4	6.6	2.2	5.83333	5.85714	5.2
145	1	7	0	1	0	5.28203	0	5	6	5	5.66667	4.42857	5.7
146	1	7	2	1	0	9.93665	1	5.2	6.4	3.4	2.16667	3.85714	4
147	1	7	1	1	0	8.96961	1	5	6.2	4	3.83333	3.57143	4.5
148	1	7	3	0	0	8.36077	1	5.4	4.8	4.6	3	6.57143	4.7
149	1	7	2	0	0	12.6894	1	4.8	5.8	6.8	4	6.28571	5.4
150	1	7	2	0	0	6.7232	1	5	6.4	5.6	2.83333	6	5
151	1	7	3	1	1	10.6242	1	5.8	6.4	4.2	4.5	5.57143	5.7
152	1	7	0	0	0	7.71114	0	4.2	4.8	4	3.66667	4.42857	4.4
153	1	7	0	0	0	8.21788	0	5.2	6	5.4	4.66667	6.42857	5.5
154	1	7	1	1	0	9.15624	1	4.4	6.8	3.2	3.66667	6.57143	4.8
155	1	7	0	1	0	7.82183	0	4.8	5.8	3.8	4	6.14286	4.8
156	1	7	0	0	0	11.6818	0	4.4	4.4	4.2	4.5	5	4.8
157	2	7	2	1	0	8.20456	1	5.4	5.8	3	5	5.71429	4.7
158	2	7	0	1	0	6.64833	0	5	6.2	5.4	5	6.57143	5.9
159	2	7	0	0	0	6.15605	0	4.8	5.6	3.8	3.66667	5.57143	5
160	2	7	0	1	0	8.20146	0	4.8	5.8	3.6	3.5	5.85714	4.7
161	2	7	3	0	0	8.5229	1	4.8	4.6	7	3.5	6.85714	5.2
162	2	7	0	1	0	8.19118	0	5.6	5.4	2.2	3.66667	6	4.9
163	2	7	0	1	0	6.62946	0	4.8	6.4	2.4	5.83333	6.42857	5.3
164	2	7	0	0	0	7.84835	0	5.4	6.6	4.2	5	5.28571	5.6
165	2	7	3	0	0	12.0351	1	5.6	5.8	2.8	3.16667	6.28571	4.7
166	2	7	2	0	0	6.21653	1	5.2	5.8	5.6	1.83333	6	5
167	2	7	2	1	0	7.99168	1	5.2	5.6	5.8	4.83333	5.42857	5.7
168	2	7	0	1	0	5.70382	0	5.6	5.6	5	3.16667	5.28571	5.3
169	1	8	0	0	0	8.409	0	4.8	5	6.2	3.66667	5	5.5
170	1	8	2	0	0	6.73616	1	5.6	6.2	2.4	2.83333	5.28571	4.6
171	1	8	0	1	0	7.89016	0	4.6	5.6	6.2	5.5	5.28571	5.4
172	1	8	1	0	0	10.7308	1	4.8	5.2	4.4	5.83333	4.42857	5.2
173	1	8	2	0	0	8.49437	1	5.4	5.6	2.8	4.83333	6.14286	4.8
174	1	8	0	1	0	6.97722	0	4.6	5.4	2.8	4.5	5.57143	4.8
175	1	8	1	0	0	8.74178	1	4	6.2	5.8	4.16667	5.71429	5.3
176	1	8	2	1	0	8.56816	1	5	4.8	5.4	2.66667	5.57143	4.9
177	1	8	0	0	1	6.19664	0	5.6	4.8	6.4	3	4.71429	5.3
178	1	8	2	1	0	9.12034	1	5	6.6	4.4	6.33333	6.42857	5.8
179	1	8	0	1	0	8.2157	0	4.4	7	7	2.5	6.42857	5.8
180	1	8	2	1	0	7.92269	1	4.8	6.2	4.2	4.5	5.85714	5.3
181	2	8	0	0	0	7.76657	0	5.4	6.4	6.4	3.16667	3.85714	4.9
182	2	8	2	0	0	7.60378	1	5.6	6.6	2.4	3.5	4.42857	4.7
183	2	8	1	1	0	5.53013	1	4	4.8	2.8	5	5.28571	4.6
184	2	8	3	0	0	8.18535	1	4.8	5.2	5.4	3.33333	6	5.1
185	2	8	1	0	0	8.77641	1	4.2	5.2	5.8	2.66667	6.71429	5
186	2	8	1	1	0	7.18599	1	5.4	6.2	6	3.16667	6.57143	5.3
187	2	8	2	1	0	6.02203	1	5.2	5.6	1.2	4.16667	6.42857	4.6
188	2	8	0	1	0	8.34602	0	5	6.8	4.4	3.16667	6.28571	5
189	2	8	3	0	0	6.45311	1	5	6.2	3.4	3.33333	6	4.9
190	2	8	0	1	1	5.28923	0	5.6	6.4	3.6	3	5.71429	5.4
191	2	8	0	1	1	5.67392	0	5.4	6	4.6	5.5	5.14286	5.2
192	2	8	2	0	0	6.98597	1	4.2	6	2.8	4.5	5.71429	5
193	1	9	0	0	1	5.32703	0	5.4	6	3	4.16667	5.85714	5.1
194	1	9	0	0	0	4.67214	0	5.4	4.8	5.2	3.33333	6.14286	4.9
195	1	9	0	0	0	4.38924	0	4.6	6.4	4.6	3	5.42857	4.2
196	1	9	0	1	1	4.3546	0	5	4.4	3.8	3.83333	4.71429	4.2
197	1	9	3	0	0	4.72082	1	4.6	3.2	3.8	2.33333	4.71429	3.4
198	1	9	0	1	0	5.1635	0	5.8	4.6	5.2	4.16667	5.85714	4.7
199	1	9	0	1	0	4.80005	0	6	5.4	4.8	4.16667	5.28571	5
200	1	9	0	0	0	4.81753	0	4.4	4.6	5.8	3.33333	5.42857	5.2
201	1	9	2	1	0	4.93456	1	5.4	4.2	7	2.16667	5.71429	4.5
202	1	9	2	1	0	3.617	1	4.2	3.8	3.2	4.33333	5.71429	4.3
203	1	9	0	1	0	5.58282	0	4.4	5.2	3.2	3.66667	5.85714	4.3
204	1	9	1	0	0	4.87072	1	4.2	4.8	5.4	2.83333	6.14286	4.3
205	2	9	2	0	0	3.99968	1	4	5.8	5	4.5	6.71429	4.8
206	2	9	0	1	0	4.57043	0	5	6.6	6.8	4.83333	4.57143	5.3
207	2	9	0	1	0	3.67406	0	4.6	5	5.2	4.33333	5.85714	4.4
208	2	9	3	0	0	4.61069	1	4.2	5.4	3.4	3	6	3.5
209	2	9	0	1	0	3.6903	0	5	4	3.4	5.16667	6.14286	4.5
210	2	9	0	0	0	3.53332	0	5	6	7	5.66667	6.14286	5.2
211	2	9	0	0	0	4.71363	0	5.4	5.6	5.8	4.16667	5.28571	5.1
212	2	9	0	0	0	3.6934	0	4.8	4.6	4.6	3.5	4.85714	4.3
213	2	9	1	0	0	4.14826	1	4.8	6	3.4	3	4.71429	4.3
214	2	9	0	0	0	4.55471	0	4.4	6.4	5	4.5	6	5.2
215	2	9	0	1	0	3.82318	0	4.6	5.2	3	3.5	4.57143	3.2
216	2	9	0	1	1	4.32492	0	5.4	4.2	5	3	4.71429	3.8
217	1	10	0	0	0	12.6024	0	4	6	6.2	4.66667	5.28571	5.1
218	1	10	1	0	0	14.4702	1	4	4	3.2	2.16667	5.42857	3.6
219	1	10	0	1	0	13.9623	0	5.6	6.2	1.8	4.5	4.42857	4
220	1	10	0	1	0	8.75969	0	4.8	4.6	3	4.5	5.42857	4.1
221	1	10	1	1	0	7.89453	1	4.2	5.2	3	4.33333	5.42857	3.8
222	1	10	0	1	0	8.37451	0	5.2	5	4	3.5	4.14286	3.7
223	1	10	1	0	0	12.277	1	4.2	5.6	5.4	5.33333	5.85714	5.3
224	1	10	0	1	0	11.5883	0	4	5.4	4	4.33333	4.57143	3.9
225	1	10	1	0	0	8.18338	1	5	6	4.6	5.66667	5.42857	5.5
226	1	10	0	0	0	10.377	0	5.2	4.8	2.6	5	5.57143	4.7
227	1	10	0	1	0	14.5637	0	4	6.2	5.8	5.16667	5.14286	4.8
228	1	10	0	1	0	8.92586	0	4.6	5.2	4.6	3.66667	3.57143	4
229	2	10	0	0	0	9.07311	0	5.2	5.8	4.8	3.16667	6	5
230	2	10	0	0	0	8.48409	0	4.4	4.6	5.4	3.66667	6.42857	4.4
231	2	10	0	0	0	5.82886	0	5.2	7	4.6	4.33333	5.28571	4.8
232	2	10	1	0	0	8.59743	1	5.4	5.8	5.6	2.33333	5.42857	4.4
233	2	10	2	1	1	11.825	1	5	5	5.2	2.5	4.28571	3.9
234	2	10	0	0	0	6.21563	0	6	5.6	4.6	1.33333	4.42857	4.6
235	2	10	0	1	0	9.7376	0	5	5.8	5.4	2.33333	6.28571	4.8
236	2	10	0	0	0	14.2665	0	5.2	6.4	3.6	2.83333	5.42857	4
237	2	10	2	1	0	12.3404	1	4	5.6	5.8	3.33333	5.28571	4.8
238	2	10	1	1	0	10.5445	1	5.6	6.4	2.8	3.33333	6.28571	4.3
239	2	10	0	1	0	6.06726	0	6.2	4.8	5.8	2.5	6	4.7
240	2	10	2	0	0	9.91429	1	4.4	4.2	3	3.33333	5.28571	3.1
241	1	11	0	1	0	6.74007	0	5.4	6.6	3.8	3.16667	6	4.8
242	1	11	0	1	0	6.43606	0	4.4	5.8	5.4	5	6.42857	5.3
243	1	11	1	1	1	7.05691	1	4.6	6.2	3.4	3.5	5.71429	3.9
244	1	11	0	0	0	5.86797	0	5.6	6.6	7	3	6.71429	5.7
245	1	11	0	1	0	6.59974	0	5.8	6.2	5.4	4	5.85714	5
246	1	11	0	0	0	8.42437	0	5.2	6	5	3.5	6.57143	4.8
247	1	11	1	0	0	7.32767	1	4.4	5.4	5	3.5	6.57143	4.4
248	1	11	1	0	0	9.2838	1	4.4	4.8	4.6	3.33333	5.57143	4.1
249	1	11	2	0	0	6.86531	1	5.4	4.4	4.6	2.66667	6	4.4
250	1	11	0	1	0	6.51996	0	5.6	4.4	1.8	5.5	6.57143	4.4
251	1	11	0	1	0	7.17874	0	6	5.2	5	4	5.57143	5.3
252	1	11	0	0	0	6.16099	0	4.2	4.8	6.2	3.66667	5.14286	4.3
253	2	11	1	0	0	7.88217	1	4.6	3.4	3.8	4.66667	4.42857	4.1
254	2	11	0	1	0	8.4551	0	5	4.4	6.4	3.66667	5.57143	5.3
255	2	11	0	1	0	7.5171	0	4.2	3.8	6.2	4.5	5.85714	4.5
256	2	11	1	0	0	8.33622	1	3.8	3.4	5.8	5.33333	4.42857	4.5
257	2	11	0	1	0	9.57038	0	4.2	4.6	7	6.33333	4.71429	4.9
258	2	11	0	0	0	8.99683	0	5.6	5.2	5.8	2.16667	5.57143	4.4
259	2	11	2	0	0	10.9405	1	5.4	5	3.8	4.5	4.42857	4.6
260	2	11	0	0	0	11.2843	0	4.6	3.2	4.6	3.66667	4.57143	4.3
261	2	11	0	1	0	8.78082	0	4.4	3.6	4.8	4.5	4.42857	4.3
262	2	11	0	0	0	9.61639	0	6	5.4	4.8	4.66667	5.71429	5.3
263	2	11	3	1	0	11.7553	1	3.4	4.8	4.8	5.33333	6.71429	4.9
264	2	11	1	0	1	12.1111	1	4.2	6.2	4.4	6	6.57143	4.9
265	1	12	0	1	0	10.5916	0	4.4	5	3.6	6.33333	6.28571	4.9
266	1	12	2	1	0	6.37492	1	4.6	5.6	3.8	5	4.71429	4.3
267	1	12	0	0	0	5.77415	0	5.2	6.4	6.6	1.5	6.57143	4.7
268	1	12	0	1	0	7.10562	0	4.4	4.6	4	3.5	5.71429	3.9
269	1	12	2	1	0	8.38899	1	3.8	5	5.8	5	4.57143	4.6
270	1	12	0	1	1	5.32106	0	5	6.4	6	4.16667	4.85714	4.7
271	1	12	0	0	1	7.5711	0	5	6	6	3.5	6.85714	5.3
272	1	12	0	0	0	5.52449	0	3.8	4.6	5	3.66667	5.14286	4.1
273	1	12	0	1	1	6.74823	0	6	4.2	5.6	3	5.28571	4.8
274	1	12	2	0	0	9.08935	1	5.2	5.4	4.2	3	4.28571	4.1
275	1	12	3	0	0	7.60538	1	4.8	4.6	2	4.83333	3.85714	3.4
276	1	12	0	0	0	6.22142	0	4.4	4.2	4.2	4.66667	4.57143	4.5
277	2	12	0	0	0	8.92014	0	4	4.6	6.2	4.33333	5.28571	4.4
278	2	12	0	1	0	8.65529	0	5.2	5.4	6.2	4	4.14286	4.9
279	2	12	0	0	0	7.17858	0	4.4	4.4	5.2	6	6.14286	4.6
280	2	12	0	1	0	9.06335	0	5.2	4.4	6.4	6.66667	5.71429	5.8
281	2	12	1	1	0	7.71733	1	6.2	5	6	4.83333	5.71429	5.7
282	2	12	0	1	0	5.04806	0	4.4	4.8	4.4	4.66667	5.14286	4.6
283	2	12	2	1	0	6.26744	1	3.4	5.2	6.4	3.16667	6.71429	5
284	2	12	1	0	1	8.81406	1	4.8	5	6.6	3.83333	5	4.8
285	2	12	0	0	0	8.20887	0	4	4.4	4.4	2.66667	6	4
286	2	12	1	0	0	11.7918	1	4.2	6.4	4.8	3.83333	5.28571	4.5
287	2	12	0	0	0	7.17957	0	4.8	5.6	5.8	4.5	5.28571	5
288	2	12	0	1	0	6.48383	0	5.2	6	3.4	3	4	4
289	1	13	1	0	0	11.9028	1	4.8	6.6	7	5	7	5.9
290	1	13	0	1	0	9.46581	0	5.2	5.8	4.4	4.66667	5.28571	5.2
291	1	13	3	0	0	8.23224	1	5.2	5.2	6.8	5.83333	6.42857	5.6
292	1	13	1	1	0	11.6275	1	4.4	5.2	2.4	5.66667	6.42857	4.3
293	1	13	0	1	0	11.6476	0	4.6	5.8	3.8	4.16667	5.42857	4.9
294	1	13	0	1	0	10.3876	0	5.6	6.2	3.8	3.33333	5.71429	4.2
295	1	13	1	0	0	11.0441	1	4.6	5.8	5.4	4.66667	4.71429	4.4
296	1	13	2	0	0	10.3195	1	3.8	5.4	5.8	6	6.28571	4.7
297	1	13	0	1	0	8.874	0	5.6	5.2	4.6	2.33333	5.42857	4.1
298	1	13	3	0	0	10.683	1	6	7	6.2	2.16667	4.85714	4.5
299	1	13	0	1	0	7.12021	0	5.2	5.4	4.2	4.66667	4.71429	4.9
300	1	13	3	0	0	11.6829	1	3.4	2	6.8	1	3.14286	2.8
301	2	13	1	0	0	12.0464	1	4.2	5.6	6.4	4.16667	6.14286	5
302	2	13	0	1	0	11.9034	0	4.8	5.4	4.4	3.33333	5.71429	4.2
303	2	13	2	0	0	11.6765	1	4.2	4.8	4.6	4.16667	5.14286	4.1
304	2	13	2	0	1	11.8851	1	4.8	6	5.8	3.16667	6.14286	5.2
305	2	13	1	0	0	12.5885	1	4.8	5.8	5.6	6	5.42857	5
306	2	13	2	0	0	14.0748	1	4.8	4.6	6.4	3	6.14286	4.8
307	2	13	3	1	0	13.5638	1	4.8	4.6	4.8	4.66667	6.14286	4.8
308	2	13	0	1	0	12.7966	0	5.4	5.2	4.4	5	5.28571	4.7
309	2	13	0	1	0	15.5615	0	5.8	6.4	6.6	5.33333	6.57143	5.9
310	2	13	0	1	0	11.6887	0	3.4	3.4	3.8	4.33333	4.28571	4.2
311	2	13	3	0	0	14.4669	1	5.4	6.2	5.8	2.5	5.42857	4.7
312	2	13	1	0	1	13.0618	1	4.6	3.8	4.8	3.66667	5.28571	4.2
313	1	14	0	1	0	12.2669	0	5.8	4.4	3.4	5.66667	4.42857	4.3
314	1	14	1	0	1	10.9912	1	3.6	5	4.8	2.33333	6.42857	3.8
315	1	14	2	0	0	12.5133	1	4.4	5	6.6	2.16667	6.28571	4.5
316	1	14	0	1	1	12.5198	0	4.8	5.8	6	3	4.71429	4.2
317	1	14	2	0	0	13.4229	1	4.6	4.8	4.2	1.16667	5.57143	3.5
318	1	14	0	1	0	11.5409	0	5	5	6	5.66667	6	5.3
319	1	14	0	1	0	11.2273	0	5.8	6.2	5.8	4.83333	6.57143	5.9
320	1	14	1	0	0	14.8762	1	5	5.2	5	3.66667	5.71429	4.5
321	1	14	1	1	0	13.0393	1	4	3.8	3.2	6.66667	4.42857	3.9
322	1	14	1	1	0	12.8262	1	5.4	5.8	6.2	2.16667	4.14286	4.3
323	1	14	0	1	0	12.9284	0	3.8	4.8	2.4	4.66667	5	3.5
324	1	14	2	0	0	13.429	1	4.4	4.8	3.6	3.83333	4.57143	3.5
325	2	14	0	1	0	12.6833	0	3.6	5	6.6	6.16667	6.42857	5.1
326	2	14	0	0	0	11.7404	0	5	5	6.4	6.5	5	5.5
327	2	14	0	0	0	13.6206	0	4.8	6.4	5.8	3	4.85714	4.9
328	2	14	0	1	0	11.2876	0	5.2	6.8	4.2	3.66667	4.85714	4.5
329	2	14	0	0	0	12.7721	0	6	5	6.6	2.66667	5.57143	5.1
330	2	14	1	0	0	11.933	1	5	5.4	5.2	5.16667	5.14286	5.3
331	2	14	2	0	0	14.2828	1	3.6	4.8	1.8	2.5	5.14286	2.9
332	2	14	0	1	0	12.6496	0	5	6	6.6	2.83333	5	4.8
333	2	14	1	0	0	14.4706	1	4.8	5.6	4.8	2.5	5.71429	4.5
334	2	14	1	0	0	11.4596	1	4.8	6.4	4.2	1.33333	5.42857	4.5
335	2	14	3	0	0	13.7225	1	5.6	5.8	5	2.5	5.28571	4.3
336	2	14	2	0	0	13.1037	1	3.6	4.8	5.6	5.33333	4.85714	4.3
337	1	15	0	0	0	0	0	5	6.2	3.4	1.66667	6.28571	3.9
338	1	15	0	1	0	0	0	4	5.4	3.6	2.83333	5.71429	3.3
339	1	15	1	0	1	0	1	4.4	4.4	5.2	5.16667	6	5
340	1	15	2	0	0	0	1	4.4	3.4	4	3.66667	6.42857	4.4
341	1	15	0	1	0	0	0	4.8	5.6	5.6	3	4.42857	3.9
342	1	15	0	1	0	0	0	3.4	3.2	3.6	2.83333	5.42857	3.9
343	1	15	0	1	0	0	0	4.8	4.8	4.8	4	3.71429	4
344	1	15	0	1	0	0	0	4.2	4.6	6.4	5.33333	4.57143	4.8
345	1	15	1	0	0	0	1	6.2	3.2	4.6	2.83333	4.57143	4.3
346	1	15	0	0	0	0	0	5.2	5.6	2.8	3.5	3.71429	3.9
347	1	15	0	1	0	0	0	5.6	6.4	5.4	2.66667	4.85714	4.4
348	1	15	0	0	0	0	0	3.6	2.8	5	4.16667	4	3.7
349	2	15	2	0	0	0	1	6	6	5.6	3	5.85714	5.1
350	2	15	0	0	0	0	0	4.2	5.6	6.2	4.33333	5	4.7
351	2	15	0	0	0	0	0	2.4	6.2	3.6	2.66667	6.14286	4
352	2	15	0	1	0	0	0	4.4	6.2	4	4.33333	6.57143	5
353	2	15	3	1	0	0	1	4	4.4	2.8	1.16667	4.71429	3.1
354	2	15	0	1	0	0	0	4.6	4.8	5.4	5.33333	5	4.8
355	2	15	0	0	0	0	0	5.8	7	5.8	2	6.28571	4.8
356	2	15	1	0	0	0	1	4.2	3.4	3.4	2.83333	5.14286	2.8
357	2	15	2	0	0	0	1	3.8	5	5.4	4.33333	5.28571	4.3
358	2	15	0	1	0	0	0	5	6.2	4.8	5.16667	5.71429	5.1
359	2	15	3	0	0	0	1	4.6	4.2	5	3.66667	5.42857	4
360	2	15	0	0	0	0	0	5.2	5	5	4.5	5	4.7
361	1	16	1	1	0	0	1	5.8	5.8	5.2	4.83333	6.28571	5
362	1	16	1	0	0	0	1	5	6.4	5.8	3.83333	5.57143	5.4
363	1	16	0	0	0	0	0	4.6	6.2	6.8	4.66667	7	5.8
364	1	16	0	1	0	0	0	2.6	6.2	4	6.33333	4.28571	4.2
365	1	16	3	1	0	0	1	4.8	4	3.6	3.5	6	4.2
366	1	16	0	1	0	0	0	5	5	2	4	4.57143	3.2
367	1	16	3	0	0	0	1	5.6	4.4	6.8	2.5	6.42857	4.8
368	1	16	2	0	0	0	1	4.2	5.4	3	3.66667	5.28571	3.9
369	1	16	1	0	0	0	1	5.6	4.4	4.6	3.5	6.85714	4.6
370	1	16	2	1	0	0	1	3.4	5.2	4	6	4.28571	4
371	1	16	0	1	0	0	0	5.2	6.2	6.4	3.33333	4.85714	4.4
372	1	16	2	0	0	0	1	4.2	4	3.4	3.16667	4.14286	2.8
373	2	16	0	0	0	0	0	5	4.8	4.6	4.83333	5.57143	4.7
374	2	16	0	0	0	0	0	5	4.6	4.6	2.83333	5	4.2
375	2	16	0	1	1	0	0	5.8	5.8	6.6	6	4.85714	6
376	2	16	0	0	0	0	0	4.8	6.2	5	4	4.85714	4.7
377	2	16	0	1	0	0	0	3.4	6.4	4.8	7	5.57143	5.4
378	2	16	1	1	0	0	1	4.2	6	4.8	4.33333	3.14286	4.3
379	2	16	0	0	0	0	0	2.8	2	2.8	4.5	2.14286	2.6
380	2	16	3	0	0	0	1	4.4	4.2	6.8	4.66667	7	5.6
381	2	16	2	0	0	0	1	4.2	5.6	2.4	3.83333	5.85714	3.8
382	2	16	0	1	0	0	0	4.4	7	3.6	4.83333	5.42857	4.7
383	2	16	0	0	0	0	0	4.4	4.8	4.4	4.33333	4.14286	4.3
384	2	16	0	1	0	0	0	4.6	6	4.4	4	5.42857	4.6
385	1	17	1	1	0	0	1	5	6.2	3.2	3.83333	5.14286	4.6
386	1	17	0	0	0	0	0	4.8	4.6	3.2	5.83333	5.28571	4.5
387	1	17	0	1	0	0	0	4	5	5.4	6.5	5	4.8
388	1	17	0	0	0	0	0	3	5	4.4	5.66667	3.85714	4.7
389	1	17	1	0	0	0	1	4.4	4.2	3.6	3.16667	4.85714	3.6
390	1	17	0	1	0	0	0	5.2	6.2	4.6	4	5.71429	4.7
391	1	17	2	1	0	0	1	4.8	3.6	4	5.83333	4	4.4
392	1	17	2	0	0	0	1	3.8	6.2	3.6	2.5	5	3.2
393	1	17	0	0	0	0	0	4	4	3.8	3.83333	4.85714	3.8
394	1	17	0	0	0	0	0	4.6	5	3.8	4.5	5.85714	4.2
395	1	17	0	1	0	0	0	4.4	6.8	7	6.5	6.42857	6
396	1	17	0	0	0	0	0	4.2	3.8	4	4	3.71429	3.5
397	2	17	0	1	1	0	0	4.6	4.6	5.6	7	5.71429	5.4
398	2	17	0	0	0	0	0	5.4	3.8	2.8	1.83333	5.28571	3.3
399	2	17	3	0	0	0	1	4	4	3	2.5	6.42857	3.7
400	2	17	0	0	1	0	0	4.6	5.6	5.8	5.83333	6	5.4
401	2	17	0	0	0	0	0	5.8	6.2	6.4	3.33333	6.85714	5.2
402	2	17	0	1	0	0	0	3.4	2.8	3	2.83333	2.14286	3.8
403	2	17	0	0	0	0	0	5	5	5	3.5	4.42857	4.5
404	2	17	0	0	0	0	0	5.2	5.2	3.8	4.83333	5.28571	4.4
405	2	17	0	0	0	0	0	4.2	4.2	3.2	4.16667	4.57143	4.2
406	2	17	2	0	1	0	1	5	3.4	3.2	1.5	5.42857	3.2
407	2	17	0	1	0	0	0	5.4	5.6	4.2	3.33333	4.28571	4.3
408	2	17	0	0	0	0	0	4.6	5.2	4.8	3	6.28571	4.2
409	1	18	0	1	0	0	0	5	5.2	5.8	3.16667	4.42857	4.3
410	1	18	0	0	0	0	0	4.6	5.8	2.6	2.83333	4.14286	3.7
411	1	18	0	1	0	0	0	5.2	4	6.8	3.33333	6.57143	4.9
412	1	18	0	1	0	0	0	5.2	6.2	5.2	4.33333	4.85714	5
413	1	18	0	0	0	0	0	4.6	5.8	4.2	4.33333	6.28571	4.8
414	1	18	0	1	0	0	0	4	4.8	3.6	4.83333	5.42857	3.9
415	1	18	0	1	0	0	0	5.2	5	3.4	4.33333	3.71429	3.9
416	1	18	0	0	0	0	0	5.6	5.4	6.2	3.83333	5.85714	5.2
417	1	18	2	1	0	0	1	5.8	4	4.6	2.66667	5.42857	4
418	1	18	0	1	0	0	0	4.4	4	3.2	5.16667	4.85714	4
419	1	18	0	0	0	0	0	5.2	4.4	2.6	4	4.14286	3.9
420	1	18	0	0	0	0	0	4.6	4.4	4.4	3.66667	4.57143	3.8
421	2	18	0	0	0	0	0	5.2	4.6	6.6	2.66667	5.42857	4.8
422	2	18	2	0	1	0	1	4.6	5.4	3.8	4.66667	5.28571	4.3
423	2	18	3	1	0	0	1	6.4	6.2	4.4	4.33333	4.28571	4.7
424	2	18	0	1	0	0	0	5	6.8	4.6	5	6	4.9
425	2	18	0	0	0	0	0	6	6.4	5	4	5.42857	4.7
426	2	18	0	1	0	0	0	5.6	5.2	4.6	4.16667	5.71429	5.3
427	2	18	3	0	0	0	1	4.4	5.6	4.2	4.66667	5.42857	4.7
428	2	18	0	1	0	0	0	5.2	5.4	6.4	5.83333	5	5.8
429	2	18	0	1	0	0	0	5.6	5	4.4	5.16667	4.14286	4.5
430	2	18	0	1	0	0	0	5.2	5.6	3.6	5.66667	5.28571	5.2
431	2	18	0	1	0	0	0	5.8	6	4.4	2.16667	6.14286	4.5
432	2	18	0	1	0	0	0	3.8	4	2.6	3.66667	3.42857	3.5
