# Supplementary material for: Handedness, Earnings, Ability and Personality. Evidence from the Lab
Source: PLoS One. 2016 Oct 27;11(10):e0164412. doi: 10.1371/journal.pone.0164412 (PMC5082911; doi:10.1371/journal.pone.0164412)
Supplement: S2 Data — (TXT) [file pone.0164412.s003.txt]

id		Subject id
session		Experimental session
Cohort		Group indicator in a session
leftie		Left-handed dummy
female		Female dummy
CRT		CRT score
CRT1p		I(CRT>0) dummy
TotProph3	Labour market payoffs
B5N		Big Five neuroticism
B5C		Big Five conscientiousness
B5E		Big Five extraversion
B5A		Big Five agreeableness
B5O		Big Five openness
B5sh		Big Five short
